# Supplementary material for: The ATG8 Family Proteins GABARAP and GABARAPL1 Target Antigen to Dendritic Cells to Prime CD4+ and CD8+ T Cells
Source: Cells. 2022 Sep 6;11(18):2782. doi: 10.3390/cells11182782 (PMC9496894; doi:10.3390/cells11182782)
Supplement: Supplementary file 1 [file cells-11-02782-s001.zip]

Archive with 1 entries (1 files):
- cells-1771965-supplementary.pdf
